# Supplementary material for: The landscape of regional missense mutational intolerance quantified from 125,748 exomes
Source: bioRxiv. 2024 Apr 13:2024.04.11.588920. Preprint. [Version 1] doi: 10.1101/2024.04.11.588920 (PMC11030311; doi:10.1101/2024.04.11.588920)
Supplement: Supplement 2 [file media-2.xlsx]

## Sheet: Table 1
Table 1. Highly missense-constrained (missense OE < 0.4) genes with a single MCR
transcript	gene	obs_mis	exp_mis	oe_mis
ENST00000000233	ARF5	39	104.51	0.37316
ENST00000005257	RALA	29	108.06	0.26837
ENST00000078429	GNA11	84	252.49	0.33269
ENST00000156084	OTUD5	44	204.87	0.21477
ENST00000157812	PSMC4	105	267.55	0.39245
ENST00000168216	HSD17B10	35	112.39	0.31143
ENST00000209875	CBX5	30	101.71	0.29497
ENST00000211413	PRRT1	59	170.11	0.34684
ENST00000215095	STX1B	68	178.69	0.38055
ENST00000215829	SNRPD3	21	80.439	0.26107
ENST00000215832	MAPK1	48	186.94	0.25677
ENST00000216225	RBX1	11	65.064	0.16906
ENST00000216252	PHF5A	5	65.4	0.076453
ENST00000217182	EEF1A2	69	306.17	0.22536
ENST00000217244	CSNK2A1	66	221.46	0.29802
ENST00000218056	WDR13	95	238.05	0.39907
ENST00000218089	STAG2	151	443.71	0.34031
ENST00000218197	SLC25A14	53	134.51	0.39402
ENST00000219169	NUTF2	19	74.584	0.25475
ENST00000220003	CSK	103	295.4	0.34868
ENST00000220592	AGO2	162	568.41	0.28501
ENST00000221138	PPP2CB	61	177.65	0.34337
ENST00000221200	KCTD9	62	208.45	0.29743
ENST00000225577	RPS6KB1	105	292.86	0.35854
ENST00000227524	PRPF19	120	303.53	0.39535
ENST00000229390	SRSF9	55	138.8	0.39624
ENST00000229595	ASF1A	37	106.43	0.34766
ENST00000229795	MAPK14	71	204.06	0.34794
ENST00000232905	EIF1B	18	58.953	0.30533
ENST00000233078	DAZAP1	100	250.17	0.39973
ENST00000233468	SF3B14	25	69.606	0.35916
ENST00000234310	PPP3R1	10	84.829	0.11788
ENST00000236877	SLC8A2	224	578.58	0.38716
ENST00000237264	TBPL1	30	100.57	0.29829
ENST00000239666	PDZD11	19	55.802	0.34049
ENST00000239940	PFN2	26	73.477	0.35385
ENST00000240185	TARDBP	74	233.52	0.31689
ENST00000240285	RDH10	71	187.78	0.37811
ENST00000240662	KCNJ8	92	243.81	0.37735
ENST00000243253	SEC61A1	92	284.87	0.32295
ENST00000244520	SNRPC	31	104.46	0.29675
ENST00000245304	RAP2A	34	109.36	0.31089
ENST00000245838	THOC2	178	539.02	0.33023
ENST00000247843	YEATS4	44	116.67	0.37714
ENST00000248975	YWHAH	45	125.89	0.35746
ENST00000248996	GNAZ	96	242.79	0.39541
ENST00000249071	RAC2	42	122.84	0.3419
ENST00000250495	NEDD8	6	43.777	0.13706
ENST00000250559	RAP1B	24	95.474	0.25138
ENST00000251413	TUBG1	82	276.39	0.29668
ENST00000253023	UBE2M	40	106.58	0.3753
ENST00000253039	EIF2S3	42	177.12	0.23713
ENST00000253363	RBM39	90	296.4	0.30364
ENST00000254976	SNAP25	36	131.29	0.2742
ENST00000256078	KRAS	33	97.354	0.33897
ENST00000256383	EIF2S1	67	172.86	0.3876
ENST00000256496	ARL8B	32	103.65	0.30874
ENST00000256682	ARF3	28	112.2	0.24956
ENST00000257013	FAM127A	18	47.639	0.37784
ENST00000257572	HRK	2	7.3882	0.2707
ENST00000258884	ABHD17C	52	165.73	0.31376
ENST00000258962	SRSF1	22	165.13	0.13322
ENST00000259021	KAT7	125	350.37	0.35676
ENST00000259818	TUBB2B	30	264.14	0.11357
ENST00000261303	PSMC1	66	237.01	0.27847
ENST00000261427	UBE2K	12	105.38	0.11388
ENST00000261636	ARL1	33	91.754	0.35966
ENST00000261890	RAB11A	27	123.84	0.21802
ENST00000262187	RHEB	33	96.56	0.34176
ENST00000262506	CSNK2A2	70	193.48	0.3618
ENST00000262646	RAB2A	24	113.65	0.21117
ENST00000263121	SMARCB1	74	226.55	0.32664
ENST00000263228	UBE2R2	40	129	0.31008
ENST00000263238	ACTR3	76	230.05	0.33036
ENST00000263257	NOVA2	70	271.8	0.25754
ENST00000263270	AP2S1	15	92.378	0.16238
ENST00000263967	PIK3CA	191	565.73	0.33762
ENST00000264018	DDX6	89	260.83	0.34121
ENST00000264071	TUBB4A	93	301.15	0.30882
ENST00000264335	YWHAE	49	145.04	0.33783
ENST00000264357	GRIA3	130	353.7	0.36755
ENST00000264414	CUL3	145	418.75	0.34627
ENST00000264657	STAT3	131	418.52	0.31301
ENST00000264710	RAB10	32	109.49	0.29226
ENST00000265094	FBXW11	115	311.52	0.36915
ENST00000265339	UBE2B	27	82.769	0.32621
ENST00000265734	CDK6	70	188.08	0.37219
ENST00000265969	KCNC1	139	390.19	0.35623
ENST00000266735	SNRPF	9	44.245	0.20341
ENST00000269122	CLTC	251	910.09	0.2758
ENST00000269349	EIF4A3	74	254.53	0.29074
ENST00000269601	TXNL4A	15	88.192	0.17008
ENST00000271308	PSMA5	37	125.48	0.29486
ENST00000271628	SF3B4	70	237.78	0.29438
ENST00000272217	ARL8A	25	111.74	0.22374
ENST00000272233	RHOB	46	125.07	0.3678
ENST00000272298	CALM2	8	76.934	0.10399
ENST00000272348	SNRPG	14	42.086	0.33265
ENST00000272369	MEIS1	86	225.66	0.38111
ENST00000273064	RQCD1	48	167.29	0.28693
ENST00000274712	ZMAT2	34	112.27	0.30285
ENST00000276079	NONO	52	191.88	0.271
ENST00000278568	PAK1	113	312.01	0.36217
ENST00000278572	RPS3	57	154.13	0.36983
ENST00000279387	PPP4C	60	201.76	0.29738
ENST00000283131	SMARCA5	198	558.23	0.35469
ENST00000284292	NRGN	15	48.22	0.31108
ENST00000286548	GNAQ	56	202.45	0.27662
ENST00000287766	SLC6A1	144	370.11	0.38907
ENST00000290158	KPNB1	109	471.51	0.23117
ENST00000290378	ACTC1	40	235.3	0.16999
ENST00000291295	CALM3	9	87.337	0.10305
ENST00000291386	SSU72	36	112.35	0.32044
ENST00000291552	U2AF1	34	178.78	0.19018
ENST00000292211	UBE2Q1	70	205.26	0.34104
ENST00000292431	NACC1	143	367.91	0.38868
ENST00000292476	CPSF4	51	172.44	0.29576
ENST00000292807	AP2M1	46	272.97	0.16852
ENST00000295101	KCNJ3	97	292.55	0.33156
ENST00000296417	H2AFZ	4	75.524	0.052963
ENST00000296490	WDR82	55	178.95	0.30734
ENST00000296577	ABCE1	112	317.71	0.35252
ENST00000296674	RPS23	20	78.884	0.25354
ENST00000298316	ARF6	23	101.85	0.22582
ENST00000298556	HPRT1	20	77.372	0.25849
ENST00000298852	PSMC3	85	260.7	0.32604
ENST00000299259	COPS2	48	220.74	0.21745
ENST00000300249	MAPRE2	59	178.97	0.32967
ENST00000300291	NUDT21	15	123.71	0.12125
ENST00000300413	SNRPD1	15	68.357	0.21944
ENST00000301071	TUBA1A	7	260.73	0.026847
ENST00000302904	UBTF	172	457.99	0.37555
ENST00000302907	RPS9	46	135.52	0.33942
ENST00000302909	KCNK3	103	266.08	0.3871
ENST00000303210	GNB2	87	221.65	0.3925
ENST00000303305	PA2G4	74	221.55	0.33401
ENST00000303436	ARF4	38	96.089	0.39547
ENST00000303592	KCNJ4	128	331.27	0.38639
ENST00000304270	SPACA5B	0	3.136	0
ENST00000304355	SPACA5	3	10.901	0.2752
ENST00000305264	HDAC3	92	260.91	0.35261
ENST00000306434	MAT2A	69	220.87	0.31241
ENST00000307630	YWHAG	54	158.59	0.3405
ENST00000308153	H2AFV	22	77.34	0.28446
ENST00000308731	BTK	72	252.7	0.28493
ENST00000308924	U2AF2	83	320.43	0.25903
ENST00000310144	PSMC5	59	240.48	0.24534
ENST00000310653	RAB6A	41	117.17	0.34992
ENST00000311111	RPL38	8	36.841	0.21715
ENST00000311445	CNIH2	29	88.641	0.32716
ENST00000312655	YPEL2	22	61.832	0.3558
ENST00000312678	AP2B1	193	526.67	0.36645
ENST00000312989	PPP1CA	75	207.03	0.36227
ENST00000313117	SRSF7	55	148.18	0.37118
ENST00000315033	GPR88	65	179.08	0.36297
ENST00000315491	TUBB3	77	300.26	0.25644
ENST00000315985	PPP2R2A	95	242.11	0.39238
ENST00000316084	RPS4X	41	107.9	0.37997
ENST00000316594	HNRNPH2	42	178.15	0.23576
ENST00000316803	CABP1	31	105.61	0.29352
ENST00000317058	CCDC101	72	190.88	0.3772
ENST00000317881	SLC25A5	43	127.17	0.33813
ENST00000318066	UBE2N	21	86.771	0.24202
ENST00000318607	PABPC1	127	369.93	0.34331
ENST00000318978	CTXN1	16	42.787	0.37395
ENST00000320084	HNRNPC	70	178.96	0.39114
ENST00000320356	EZH2	154	425.81	0.36167
ENST00000320676	RBMX	62	167.9	0.36926
ENST00000321256	NCBP2	40	100.7	0.39722
ENST00000321830	AL353354.1	3	10.087	0.29742
ENST00000322088	PPP2R1A	123	361.41	0.34033
ENST00000322213	SMC1A	100	509.61	0.19623
ENST00000322989	RPS15A	20	74.185	0.2696
ENST00000323303	MOB4	42	113.23	0.37093
ENST00000323534	RAP2B	41	106.42	0.38525
ENST00000323959	CSTF3	113	386.17	0.29261
ENST00000323963	EIF4A2	60	224.07	0.26777
ENST00000325222	CUL1	93	423.01	0.21985
ENST00000326974	KLHDC3	93	244.72	0.38002
ENST00000327064	CARM1	135	362.91	0.37199
ENST00000327111	NR2F1	63	247.34	0.25471
ENST00000327367	SMAD3	97	252.55	0.38408
ENST00000327876	KCNK12	58	204.87	0.2831
ENST00000327892	TUBB	18	285.44	0.06306
ENST00000328046	KLHL15	84	247.01	0.34007
ENST00000329235	AP1S2	15	58.192	0.25777
ENST00000330181	SLX1B	6	23.196	0.25867
ENST00000330398	ATP6V0C	21	108.53	0.1935
ENST00000331327	PURA	39	158.35	0.24629
ENST00000332783	ASB7	64	191.43	0.33432
ENST00000333628	TUBB2A	31	277.92	0.11154
ENST00000334049	GNAL	87	229.14	0.37969
ENST00000335021	DEFB107A	1	6.4744	0.15446
ENST00000335420	KLHDC10	90	237.94	0.37825
ENST00000335508	SF3B1	141	723.89	0.19478
ENST00000336023	TUBA1B	16	262.97	0.060843
ENST00000336452	EIF5A	35	104.11	0.33617
ENST00000336812	DHX15	115	451.85	0.25451
ENST00000337537	PPP2R5E	78	247.85	0.31471
ENST00000339077	KLHL7	123	319.53	0.38494
ENST00000339468	YPEL1	24	72.18	0.3325
ENST00000340208	MEF2C	96	283.15	0.33904
ENST00000340766	PPP1CC	53	179.75	0.29486
ENST00000342295	RBPJ	109	276.19	0.39466
ENST00000342669	SNRPD2	22	77.141	0.28519
ENST00000342983	RAP2C	23	61.009	0.377
ENST00000342988	SMAD4	107	312.48	0.34242
ENST00000344035	PTP4A2	37	93.16	0.39716
ENST00000344415	GRAPL	0	3.2986	0
ENST00000344548	CDC42	17	104.28	0.16302
ENST00000344836	USP7	225	621.1	0.36226
ENST00000346027	TLK2	148	401.1	0.36899
ENST00000350997	FADS1	98	266.96	0.36709
ENST00000351018	RHOG	49	128.49	0.38136
ENST00000353411	SKP1	16	85.089	0.18804
ENST00000353487	SPPL3	75	217.69	0.34452
ENST00000353533	MAP2K4	71	199.38	0.35611
ENST00000354283	DDX46	193	556.94	0.34653
ENST00000354300	PPTC7	70	178.64	0.39186
ENST00000354534	SCN8A	391	1106.1	0.35351
ENST00000354650	FYN	114	315.57	0.36125
ENST00000354919	SUV39H2	76	209.84	0.36218
ENST00000355621	UBE2H	10	105.19	0.095067
ENST00000355705	PLGLB1	1	9.7323	0.10275
ENST00000355803	UBE2I	9	93.044	0.096728
ENST00000356142	RAC1	24	121.06	0.19825
ENST00000356464	RPS26	25	70.72	0.35351
ENST00000356628	NRARP	14	67.948	0.20604
ENST00000356721	SIAH1	61	184.29	0.33101
ENST00000356731	HNRNPH1	74	259.3	0.28539
ENST00000356978	CALM1	6	85.293	0.070346
ENST00000357194	UBE2D3	6	82.578	0.072658
ENST00000357308	GFPT1	151	393.82	0.38342
ENST00000357849	COPS5	50	179.77	0.27814
ENST00000358278	TPM1	53	152.73	0.34702
ENST00000358625	WDR5	63	196.98	0.31983
ENST00000358741	NLGN3	151	382.47	0.3948
ENST00000358901	VCP	126	448.03	0.28123
ENST00000358935	MARCH5	59	150.29	0.39257
ENST00000359462	PCBP2	50	224.12	0.2231
ENST00000359707	G3BP2	113	284.23	0.39757
ENST00000360184	DYNC1H1	1022	2593.9	0.39401
ENST00000360472	PEA15	21	75.934	0.27656
ENST00000360541	ETF1	45	234.1	0.19222
ENST00000360648	PAK3	69	214.7	0.32138
ENST00000360943	UBE2Z	59	161.57	0.36516
ENST00000361099	STAT1	114	405.95	0.28082
ENST00000361337	TOP1	156	411.3	0.37928
ENST00000361360	POU3F3	63	176.82	0.3563
ENST00000361365	EIF1AY	5	16.938	0.2952
ENST00000361575	RPL39	2	17.806	0.11232
ENST00000361752	QKI	77	195.87	0.39311
ENST00000361804	SMC3	178	630.07	0.28251
ENST00000361891	ILF2	76	217.16	0.34998
ENST00000366539	AKT3	76	252.42	0.30108
ENST00000366684	ACTA1	55	260.85	0.21085
ENST00000366813	H3F3A	5	88.632	0.056413
ENST00000367435	CDC73	119	301.26	0.39501
ENST00000367549	DHX9	264	698.63	0.37788
ENST00000367879	UCK2	56	154.3	0.36292
ENST00000368088	KCNJ9	69	261.04	0.26432
ENST00000369093	TIAL1	66	213.1	0.30972
ENST00000369340	NOTCH2NL	29	83.096	0.349
ENST00000369462	BRCC3	32	111.26	0.28761
ENST00000369476	MTCP1	18	50.847	0.354
ENST00000369550	DKC1	68	204.95	0.33179
ENST00000369603	SMNDC1	40	114.96	0.34795
ENST00000369709	RAP1A	32	97.718	0.32747
ENST00000369799	AHCYL1	112	311.54	0.3595
ENST00000370272	DR1	29	87.951	0.32973
ENST00000371139	SH2D1A	17	50.851	0.33431
ENST00000371315	MCTS1	15	59.405	0.25251
ENST00000371470	MAGOH	15	79.409	0.1889
ENST00000371553	GRIN1	163	586.66	0.27785
ENST00000371558	UBE2A	8	63	0.12698
ENST00000371571	KCNG1	141	374.01	0.377
ENST00000371594	CXorf56	30	89.637	0.33468
ENST00000371953	PTEN	72	216.41	0.33271
ENST00000372398	NCS1	43	107.78	0.39895
ENST00000372435	PRPS1	10	129.53	0.077204
ENST00000372692	SET	55	145.07	0.37913
ENST00000372923	DNM1	181	510.24	0.35474
ENST00000372972	CSTF2	88	236.36	0.37231
ENST00000373019	SF3A3	99	264.57	0.37419
ENST00000373191	AGO3	170	501.39	0.33906
ENST00000373204	AGO1	171	543.31	0.31473
ENST00000373302	STXBP1	127	352.11	0.36068
ENST00000373493	RBBP4	35	234.28	0.14939
ENST00000373519	PABPC1L2A	2	12.017	0.16643
ENST00000373521	PABPC1L2B	0	5.849	0
ENST00000373573	HDAC8	51	147.38	0.34604
ENST00000373578	SRC	129	325.54	0.39627
ENST00000373715	SRSF3	18	107.54	0.16738
ENST00000373719	OGT	82	401.54	0.20421
ENST00000373840	RAB14	30	116.71	0.25705
ENST00000373910	UBE2D1	27	77.229	0.34961
ENST00000374023	C6orf106	60	169.87	0.35321
ENST00000374080	MED12	343	897.78	0.38205
ENST00000374271	PDIK1L	62	188.45	0.329
ENST00000374274	SNX12	18	68.167	0.26406
ENST00000374980	EIF2S2	61	165.94	0.36759
ENST00000375078	CAMK2N1	14	39.5	0.35443
ENST00000375142	CAPZB	58	158.02	0.36703
ENST00000375626	MAGED4	5	13.803	0.36223
ENST00000375661	LSM2	14	50.505	0.2772
ENST00000375859	SPIN1	38	150.23	0.25294
ENST00000375880	CSNK2B-LY6G5B-1181	38	131.76	0.2884
ENST00000375882	CSNK2B	27	125.77	0.21469
ENST00000376263	HNRNPK	93	281.49	0.33039
ENST00000376656	TRIM39	124	312.67	0.39659
ENST00000376687	SUV39H1	65	205.84	0.31578
ENST00000377199	TRIM27	116	294.96	0.39327
ENST00000377604	RBM10	172	433.42	0.39684
ENST00000377982	ACTR2	66	218.72	0.30176
ENST00000378166	CASK	133	359.9	0.36955
ENST00000378609	GNB1	64	226.23	0.2829
ENST00000378626	LGALS7	13	38.339	0.33908
ENST00000378943	GK	81	211.33	0.38329
ENST00000379270	SAT1	25	63.143	0.39593
ENST00000379520	YPEL5	22	79.429	0.27698
ENST00000379565	RPS6KA3	64	274.95	0.23277
ENST00000379607	EIF1AX	4	52.962	0.075526
ENST00000379887	ARIH1	74	296.51	0.24957
ENST00000380527	RRAGA	63	173.72	0.36264
ENST00000380636	TMSB4X	4	14.552	0.27487
ENST00000380833	CLCN4	112	349.67	0.3203
ENST00000381227	POLR2B	182	660.68	0.27547
ENST00000381323	FAM49A	70	177.84	0.39362
ENST00000381527	CDK8	87	251.22	0.34631
ENST00000381708	GAGE2C	0	4.5495	0
ENST00000382535	FOXG1	84	234.32	0.35848
ENST00000382622	PRMT8	87	236.56	0.36777
ENST00000389629	RTF1	109	351.05	0.31049
ENST00000390645	ARL4C	39	111.96	0.34834
ENST00000392246	SUMO1	18	47.075	0.38237
ENST00000392485	SRSF2	55	147.6	0.37263
ENST00000392509	DYNLL1	9	48.407	0.18592
ENST00000392524	HNRNPA3	63	211.97	0.29721
ENST00000392562	GRB2	41	133.8	0.30643
ENST00000393094	CUL5	136	391.91	0.34702
ENST00000393232	NRF1	83	304.73	0.27237
ENST00000393331	SPOP	46	218.11	0.21091
ENST00000393408	CBX1	28	99.278	0.28204
ENST00000393600	FAM50A	44	146.94	0.29944
ENST00000394166	NR2F2	79	233.72	0.33801
ENST00000394607	ELOVL6	44	148.17	0.29696
ENST00000394829	PPP3CB	100	277.95	0.35977
ENST00000394854	PPP3CA	112	283.95	0.39444
ENST00000395088	NXF2	16	43.374	0.36888
ENST00000395284	CDK1	48	150.76	0.31838
ENST00000395366	PPP1CB	17	181.01	0.093918
ENST00000395400	SULT1A4	3	12.913	0.23232
ENST00000395957	YWHAZ	30	128.93	0.23268
ENST00000396172	DDX39B	55	263.51	0.20872
ENST00000396651	RPS8	50	126.52	0.39519
ENST00000396703	UBE2E2	44	112.09	0.39253
ENST00000396981	UBE2G1	25	87.744	0.28492
ENST00000397149	SMU1	76	278.51	0.27288
ENST00000397195	PAFAH1B1	81	232.35	0.34862
ENST00000397661	NFIX	78	264.76	0.2946
ENST00000398376	CAMK2A	72	299.79	0.24017
ENST00000398400	AL139333.1	1	3.4481	0.29001
ENST00000398491	PRPS2	39	140.92	0.27676
ENST00000398733	UBE2D2	6	80.935	0.074133
ENST00000399510	DLG4	174	477.27	0.36457
ENST00000399816	UBE2QL1	25	78.307	0.31926
ENST00000399959	DDX3X	78	282.93	0.27569
ENST00000400137	FKBP1A	20	54.591	0.36636
ENST00000400181	KDM1A	174	454.75	0.38263
ENST00000401558	XPO1	152	547.93	0.27741
ENST00000401695	RPS14	28	98.101	0.28542
ENST00000401959	NHP2L1	21	74.581	0.28157
ENST00000402690	SMAD2	88	251.43	0.34999
ENST00000405805	HMGB1	30	109.21	0.27471
ENST00000406397	VSNL1	31	106.48	0.29115
ENST00000407627	ELAVL1	62	221.41	0.28002
ENST00000409624	ACTG2	86	228.43	0.37649
ENST00000409682	PSMD14	29	153.18	0.18932
ENST00000409784	RAB1A	37	102.86	0.3597
ENST00000410062	UBE2E3	29	110.28	0.26296
ENST00000415273	DCAF7	14	84.953	0.1648
ENST00000418115	RHOA	13	113.8	0.11423
ENST00000420696	PBX1	81	251.91	0.32155
ENST00000420826	SUMO2	6	49.677	0.12078
ENST00000424325	RPL10	20	89.634	0.22313
ENST00000425528	TNPO2	152	534.33	0.28447
ENST00000430069	TBL1XR1	69	259.63	0.26576
ENST00000432329	CREB1	73	183.94	0.39688
ENST00000433034	ARPC4	42	106.04	0.3961
ENST00000435070	CPSF6	132	335.08	0.39393
ENST00000435765	PSMC2	90	251.58	0.35774
ENST00000439602	RPS18	20	99.129	0.20176
ENST00000441626	CNBP	42	113.41	0.37035
ENST00000444449	AP1M1	116	294.6	0.39376
ENST00000445930	PSMC6	85	225.39	0.37713
ENST00000447654	HMGA1	25	66.495	0.37597
ENST00000447750	GDI1	70	201.41	0.34754
ENST00000448943	TWIST2	33	89.894	0.3671
ENST00000450189	CELF2	88	298.92	0.2944
ENST00000453386	TRA2B	60	198.71	0.30194
ENST00000454243	PHYHIP	77	209.82	0.36698
ENST00000454376	PRMT1	81	251.05	0.32264
ENST00000458059	CNEP1R1	26	69.523	0.37398
ENST00000458578	UBE2L3	9	82.607	0.10895
ENST00000464845	NAA10	33	101.15	0.32625
ENST00000465139	ANP32A	54	137.4	0.39302
ENST00000469257	EIF1	21	62.509	0.33595
ENST00000479035	RPL23	33	82.884	0.39815
ENST00000481195	PPP2CA	24	181.23	0.13243
ENST00000485317	KCNA2	99	279.11	0.3547
ENST00000485972	CDK5	56	167.84	0.33366
ENST00000491002	CT45A6	1	3.793	0.26364
ENST00000497301	CT45A1	1	5.7464	0.17402
ENST00000502781	LSM6	16	45.107	0.35471
ENST00000503362	SPCS3	35	89.218	0.3923
ENST00000505992	EIF4E	48	131.2	0.36585
ENST00000508866	USP27X	55	172.52	0.3188
ENST00000511689	H2AFY	84	222.55	0.37744
ENST00000512805	GNB2L1	49	186.37	0.26291
ENST00000515768	CSNK1A1	28	198.62	0.14097
ENST00000518127	TCEB1	17	63.229	0.26886
ENST00000519065	HDAC2	79	264.36	0.29884
ENST00000519718	CTD-2410N18.5	17	46.59	0.36489
ENST00000519824	FAM49B	51	168.17	0.30326
ENST00000520347	ZNF706	8	38.895	0.20568
ENST00000521291	RPL30	17	60.695	0.28009
ENST00000521420	CYFIP2	274	731.7	0.37447
ENST00000524391	KCNV1	95	289.91	0.32768
ENST00000525451	CFL1	21	99.649	0.21074
ENST00000526473	ZNF595	9	36.141	0.24902
ENST00000526683	PUF60	111	341.77	0.32478
ENST00000527673	RPS25	23	64.247	0.35799
ENST00000530167	H2AFX	32	84.659	0.37799
ENST00000530311	TRIM49D1	6	16.987	0.35321
ENST00000537345	ATP1A1	171	599.11	0.28542
ENST00000537495	AC073610.5	14	40.412	0.34643
ENST00000541182	ARF1	17	122.49	0.13879
ENST00000541604	RIMS4	63	168.38	0.37415
ENST00000543796	RAN	13	117.2	0.11092
ENST00000545399	ATP1A3	186	635.1	0.29287
ENST00000548861	RP11-603J24.9	34	92.139	0.36901
ENST00000550538	RP11-347C12.3	17	62.858	0.27045
ENST00000556834	RP11-463J10.2	10	31.149	0.32104
ENST00000557016	ERH	8	57.943	0.13807
ENST00000573600	CTDNEP1	56	140.69	0.39804
ENST00000579991	DYNLL2	13	54.943	0.23661
ENST00000590474	MAP2K6	71	186.77	0.38014
ENST00000591035	RP11-178C3.1	10	26.066	0.38364
ENST00000592917	RP11-15E18.4	1	6.2244	0.16066
ENST00000593613	AL390778.1	1	6.9314	0.14427
ENST00000596046	RPS5	47	139.97	0.33578
ENST00000596600	AC096582.1	2	12.988	0.15399
ENST00000596936	AC008372.1	0	0.46497	0
ENST00000597382	AC003043.1	1	3.2771	0.30515
ENST00000598428	AC016885.1	6	19.879	0.30183
ENST00000599663	AP002956.1	2	6.6696	0.29987
ENST00000600659	RPS28	12	38.389	0.31259
ENST00000604458	HSPE1-MOB4	42	131.27	0.31996
ENST00000609713	KCNJ6	78	239.83	0.32523
