# Supplementary material for: The landscape of regional missense mutational intolerance quantified from 125,748 exomes
Source: bioRxiv. 2024 Apr 13:2024.04.11.588920. Preprint. [Version 1] doi: 10.1101/2024.04.11.588920 (PMC11030311; doi:10.1101/2024.04.11.588920)
Supplement: Supplement 3 [file media-3.xlsx]

## Sheet: Table 2
Table 2. Threshold ranges for regional constraint tools corresponding to pathogenic and benign intervals
Method	Pathogenic (PM1)				Benign (BP4)
	Very Strong	Strong	Moderate	Supporting	Supporting	Moderate	Strong	Very Strong
MCR OE	-	-	0.2112	0.3747	-	-	-	-
MCR OE (transcripts w/ 2+ MCRs only)	-	-	0.2112	0.3311	0.9677	1.5648	-	-
COSMIS	-	-	-2.4255	-1.7888	3.5734	-	-	-
CCRs	-	-	94.1944	80.693	-	-	-	-
